# Supplementary material for: Human and Animal Brucellosis in Nigeria: A Systemic Review and Meta-Analysis in the Last Twenty-One Years (2001–2021)
Source: Vet Sci. 2022 Jul 26;9(8):384. doi: 10.3390/vetsci9080384 (PMC9394481; doi:10.3390/vetsci9080384)
Supplement: Supplementary file 1 [file vetsci-09-00384-s001.zip]

Archive with 1 entries (1 files):
- vetsci-1803405-supplementary.pdf
